# Supplementary material for: New Polyesterified Ursane Derivatives from Leaves of Maesa membranacea and Their Cytotoxic Activity
Source: Molecules. 2021 Nov 20;26(22):7013. doi: 10.3390/molecules26227013 (PMC8619920; doi:10.3390/molecules26227013)
Supplement: Supplementary file 1 [file molecules-26-07013-s001.zip]

Archive with 1 entries (1 files):
- molecules-1463704-supplementary.pdf
